# Supplementary material for: Prevalence of Colonization with Multidrug-Resistant Bacteria: Results of a 5-Year Active Surveillance in Patients Attending a Teaching Hospital
Source: Antibiotics (Basel). 2023 Oct 10;12(10):1525. doi: 10.3390/antibiotics12101525 (PMC10604483; doi:10.3390/antibiotics12101525)
Supplement: Supplementary file 1 [file antibiotics-12-01525-s001.zip]

Archive with 1 entries (1 files):
- antibiotics-2552192-supplementary.pdf
